# Supplementary material for: Immobilization of Lipase B from Candida antarctica in Octyl-Vinyl Sulfone Agarose: Effect of the Enzyme-Support Interactions on Enzyme Activity, Specificity, Structure and Inactivation Pathway
Source: Int J Mol Sci. 2022 Nov 17;23(22):14268. doi: 10.3390/ijms232214268 (PMC9697615; doi:10.3390/ijms232214268)
Supplement: Supplementary file 1 [file ijms-23-14268-s001.zip]

Archive with 1 entries (1 files):
- ijms-1983858-supplementary.pdf
